# Supplementary material for: Prognosis and immune infiltration analysis of endoplasmic reticulum stress-related genes in bladder urothelial carcinoma
Source: Front Genet. 2022 Sep 15;13:965100. doi: 10.3389/fgene.2022.965100 (PMC9520708; doi:10.3389/fgene.2022.965100)
Supplement: Supplementary file 2 [file DataSheet1.xlsx]

## Sheet: Supplementary table1
Supplementary Table 1. ER stress-related gene list
ACADVL	BRSK2	DNAJB12	FCGR2B	MAP3K5	PTPN1	SSR1	TTC23L
ADD1	CALR	DNAJB14	FGF21	MBTPS1	PTPN2	STC2	TXNDC12
AGR2	CASP4	DNAJB2	FICD	MBTPS2	RASGRF1	STT3B	UBA5
AIFM1	CAV1	DNAJB9	FKBP14	NCK1	RASGRF2	STUB1	UBAC2
ALOX15	CCDC47	DNAJC10	FLOT1	NCK2	RCN3	SULT1A3	UBE2G2
AMFR	CCL2	DNAJC18	FOXRED2	NFE2L1	RHBDD1	SVIP	UBE2J1
ANKS4B	CCND1	DNAJC3	GET4	NFE2L2	RNF103	SYVN1	UBE2J2
ANKZF1	CDK5RAP3	EDEM1	GFPT1	NPLOC4	RNF121	TARDBP	UBE2K
APAF1	CEBPB	EDEM2	GORASP2	NRBF2	RNF139	TATDN2	UBE4A
ARFGAP1	CFTR	EDEM3	GOSR2	OPA1	RNF175	TBL2	UBE4B
ASNA1	CHACI	EEF2	GRINA	OS9	RNF183	THBS1	UBQLN1
ASNS	CLU	EIF2AK2	GSK3A	P4HB	RNF185	THBS4	UBQLN2
ATF3	COL4A3BP	EIF2AK3	GSK3B	PARK7	RNF186	TLN1	UBXN1
ATF4	COPS5	EIF2AK4	HDGF	PARP16	TMBIM6	UBXN4	RNF5
ATF6B	CREB3L1	EIF2B5	HERPUD1	PDIA2	RNFT1	TMCO1	UBXN6
ATF6	CREB3L2	EIF2S1	HM13	PDIA3	SCAMP5	TMEM117	UBXN8
ATG10	CREB3L3	EP300	HSP90B1	PDIA4	SDF2L1	TMEM129	UFC1
ATP2A1	CREB3L4	ERLEC1	HSPA13	PDIA5	SDF2	TMEM33	UFM1
ATP2A2	CREB3	ERLIN1	HSPAIA	PDIA6	SEC16A	TMEM67	UGGT1
ATP6V0D1	CTDSP2	ERLIN2	HSPA5	PDX1	SEC31A	TMTC3	UGGT2
ATXN3	CTH	ERN1	HYOU1	PIK3R1	SEC61B	TMUB1	USP13
AUP1	CUL7	ERN2	IGFBP1	PIK3R2	SELIL	TMUB2	USP14
BAKI	CXXC1	ERP27	ITPRI	PLA2G6	SERINC3	TMX1	USP19
BAX	DAB2IP	ERP29	JKAMP	PMAIP1	SERP1	TNFRSF10B	USP25
BBC3	DCTN1	ERP44	JUN	PML	SERP2	TORIA	VAPB
BCAP31	DDIT3	EXTL1	KDELR3	POMT2	SESN2	TP53	VCP
BCL2L11	DDRGK1	EXTL2	KLHDC3	PPP1R15A	SGTA	TPP1	WFS1
BCL2L1	DDX11	EXTL3	LMNA	PPP1R15B	SGTB	TRAF2	WIPI1
BCL2	DERL1	FAF2	LRRK2	PPP2CB	SHC1	TRIB3	XBP1
BFAR	DERL2	FAM129A	MAGEA3	PPP2R5B	SIRT1	TRIM13	YIF1A
BHLHA15	DERL3	FBX02	MAN1B1	PREB	SRPRB	TRIM25	YOD1
BOK	DNAJB11	FBX06	MANF	PSMC6	SRPX	TSPYL2	ZBTB17

## Sheet:  Supplementary Table 2
Clinical characteristics of two clusters of patients with bladder urothelial carcinoma (BLCA).
	Feature	Cluster1	Cluster2	P_value
Status	Alive	170	58
	Dead	163	15	0
Age	Mean (SD)	68.3 (10.3)	67.2 (12)
	Median [MIN, MAX]	69 [37,90]	68 [34,90]	0.481
Gender	FEMALE	89	17
	MALE	244	56	0.646
Race	ASIAN	23	21
	BLACK	20	3
	WHITE	276	46	0
pTNM_stage	I	2
	II	93	36
	III	121	19
	IV	116	17	0.002
Grade	High Grade	323	59
	Low Grade	8	13
	Unknown	2	1	0

## Sheet:  Supplementary Table 3
Differential expression between the HSP90B1 high expression group and HSP90B1 low expression group in various pathological parameters in bladder urothelial carcinoma (BLCA).
Characteristic	High HSP90B1 Expression	Low HSP90B1 Expression	p
Total	53	47
Age			0.631
＞65	34	27
≤65	19	20
Gender			0.826
female	11	8
male	42	39
Tumor size			0.714
＞5cm	14	10
≤5cm	39	37
Tumor stage			0.024
＞T2	15	4
≤T2	38	43
Tumor grade			0.02
G1+G2	15	25
G3	38	22
Vascular invasion			0.031
No	42	45
Yes	11	2
Lymph node metastasis			< 0.001
No	25	41
Yes	28	6
Recurrence			0.33
No	30	32
Yes	23	15
Distant metastasis			0.098
No	45	45
Yes	8	2

## Sheet:  Supplementary Table 4
Cell type	Gene marker	None		Purity		Tumour		Normal
		Cor P		Cor P		R P		R P
B cell	CD19	0.011	0.822	-0.034	0.518	-0.08	0.11	0.33	0.16
	CD20(KRT20)	-0.24	***	-0.241	***	-0.17	***	0.48	*
	CD38	0.276	***	0.265	***	0.15	***	0.43	0.064
CD8+ T cell	CD8A	0.247	***	0.237	***	0.16	***	0.47	*
	CD8B	0.281	***	0.27	***	0.25	***	0.7	***
Tfh	BCL6	-0.166	***	-0.179	***	-0.032	0.51	-0.19	0.44
	ICOS	0.251	***	0.256	***	0.19	***	0.54	*
	CXCR5	0.019	0.701	-0.034	0.515	-0.027	0.58	0.29	0.23
Th1	T-bet (TBX21)	0.186	***	0.158	**	0.16	***	0.45	0.055
	STAT4	0.274	***	0.262	***	0.2	***	0.35	0.14
	IL12RB2	0.366	***	0.353	***	0.18	***	0.38	0.11
	WSX1(IL27RA)	0.258	***	0.254	***	0.2	***	0.66	**
	STAT1	0.393	***	0.369	***	0.28	***	0.12	0.63
	IFN-γ (IFNG)	0.268	***	0.249	***	0.22	***	0.0054	0.98
	TNF-α (TNF)	0.216	***	0.218	***	0.21	***	-0.15	0.55
Th2	GATA3	0.292	***	-0.288	***	-0.18	***	0.21	0.39
	CCR3	0.065	0.191	0.039	0.453	0.033	0.51	0.71	***
	STAT6	-0.038	0.446	-0.054	0.298	-0.019	0.7	-0.21	0.38
	STAT5A	0.103	*	0.06	0.25	0.068	0.17	0.11	0.66
Th9	TGFBR2	0.218	***	0.216	***	0.13	*	0.17	0.49
	IRF4	0.102	0.0386	0.051	0.333	0.028	0.58	0.49	*
	PU.1(SPI1)	0.245	*	0.255	***	0.27	***	0.48	*
Th17	STAT3	0.298	***	0.26	***	0.24	***	-0.21	0.39
	IL21R	0.254	***	0.258	***	0.17	***	0.52	*
	IL23R	-0.04	0.426	-0.047	0.368	0.0047	0.93	0.59	***
	IL17A	0.016	0.75	0.002	0.972	-0.011	0.82	0.21	0.38
Th22	CCR10	-0.034	0.488	-0.047	0.371	-0.034	0.5	0.21	0.38
	AHR	-0.101	*	-0.102	*	-0.11	*	0.27	0.26
Treg	FOXP3	0.246	***	0.251	***	0.23	***	0.69	***
	CD25(IL2RA)	0.287	***	0.324	***	0.25	***	0.16	0.5
	CCR8	0.212	***	0.209	***	0.11	*	0.67	**
T cell exhaustion	PD-1 (PDCD1)	0.222	***	0.216	***	0.11	*	0.43	0.066
	CTLA4	0.246	***	0.249	***	0.29	***	0.46	*
	LAG3	0.305	***	0.309	***	0.31	***	0.51	*
	TIM-3 (HAVCR2)	0.301	***	0.329	***	0.25	***	0.36	0.12
Macrophage	CD68	0.309	***	0.3	***	0.27	***	-0.067	0.79
	CD11b (ITGAM)	0.261	***	0.274	***	0.21	***	0.23	0.35
M1	INOS (NOS2)	0.161	**	0.162	**	0.018	0.71	0.44	0.058
	IRF5	-0.153	**	-0.163	**	-0.1	*	0.29	0.23
	COX2(PTGS2)	0.175	***	0.167	**	0.12	*	-0.11	0.66
M2	CD16(FCGR3B)	0.217	***	0.19	***	0.11	*	0.15	0.54
	ARG1	-0.05	0.31	-0.013	0.797	-0.022	0.66	-0.086	0.73
	MRC1	0.289	***	0.326	***	0.15	***	-0.032	0.9
	MS4A4A	0.277	***	0.304	***	0.21	***	0.034	0.89
TAM	CCL2	0.172	***	0.157	**	0.11	*	-0.15	0.55
	CD80	0.333	***	0.344	***	0.27	***	0.42	0.072
	CD86	0.308	***	0.319	***	0.26	***	0.44	0.058
	CCR5	0.234	***	0.236	***	0.2	***	0.7	***
Monocyte	CD14	0.285	***	0.311	***	0.22	***	0.27	0.27
	CD16(FCGR3B)	0.217	***	0.19	***	0.11	*	0.15	0.54
	CD115 (CSF1R)	0.275	***	0.29	***	0.26	***	0.27	0.27
Neutrophil	CD66b(CEACAM8)	0.096	0.0518	0.108	*	0.038	0.45	0.055	0.82
	CD15(FUT4)	0.302	***	0.293	***	0.25	***	0.18	0.45
	CD11b (ITGAM)	0.261	***	0.274	***	0.21	***	0.23	0.35
Natural killer cell	XCL1	0.143	**	0.129	*	0.17	***	0.33	0.16
	CD7	0.206	***	0.184	***	0.17	***	0.45	0.051
	KIR3DL1	0.072	0.145	0.017	0.748	0.053	0.29	0.6	**
Dendritic cell	CD1C	0.045	0.364	0	0.997	-0.051	0.31	0.46	0.05
	CD141(THBD)	0.173	***	0.147	**	0.16	***	-0.37	0.12
	CD11c (ITGAX)	0.235	***	0.252	***	0.074	0.14	0.28	0.25
